# Supplementary material for: BIG3 and BIG5 Redundantly Mediate Vesicle Trafficking in Arabidopsis
Source: Biomolecules. 2021 May 14;11(5):732. doi: 10.3390/biom11050732 (PMC8156563; doi:10.3390/biom11050732)
Supplement: Supplementary file 1 [file biomolecules-11-00732-s001.zip]

Archive with 1 entries (1 files):
- biomolecules-1199999-supplementary.tif
